# Supplementary material for: Blocking the GITR-GITRL pathway to overcome resistance to therapy in sarcomatoid malignant pleural mesothelioma
Source: Commun Biol. 2021 Jul 26;4:914. doi: 10.1038/s42003-021-02430-5 (PMC8313521; doi:10.1038/s42003-021-02430-5)
Supplement: Supplementary file 3 — Supplementary Data 1 [file 42003_2021_2430_MOESM3_ESM.xlsx]

## Sheet: Fig.1b
Sample/Gene	Hprt1-Average		Tnfsf18-Ave		dCT(Tnfsf18/Hprt1)		Expression (ratio to HPRT1) X 10*-5	Average of Expression (ratio to Hprt1) X 10*-5
1. 5820	22.6136		35.8911		13.2775	CRL5820 D0 dCT=13.08	10.0709	CRL5820=11.6784665591596
2. 5820	22.6639		35.8094		13.1455		11.0359
3. 5820	21.9764		35.0275		13.051		11.7829
4. 5820	22.0796		34.7751		12.6955		15.0756
5. 5820	22.1237		35.0247		12.9009		13.0746
6. 5820	22.4605		35.8953		13.4348		9.03088
7. 5915	21.4434		33.2566		11.8132	CRL5915 D0 dCT=11.66	27.7888	CRL5915= 31.4056849958229
8. 5915	22.1165		33.5607		11.4442		35.8891
9. 5915	21.1978		33.072		11.8743		26.6374
10. 5915	21.7694		33.7358		11.9664		24.9886
11.5915	21.1563		32.6624		11.506		34.3824
12. 5915	21.559		32.8926		11.3336		38.7479
13. 5946	21.4557		26.9633		5.50768	CRL5946 D0 dCT=5.4	2197.97	CRL5946= 2391.11247284996
14. 5946	21.3575		26.7431		5.38558		2392.09
15. 5946	21.4174		26.8884		5.47102		2254.55
16. 5946	21.7198		27.3889		5.66918		1965.2
17. 5946	21.6147		26.6708		5.05614		3005.74
18. 5946	21.3624		26.6665		5.30408		2531.12
Sample/Gene	Hprt1-Average		CD357-Ave		dCT(CD357/Hprt1)		Expression (ratio to HPRT1) X 10*-5	Average of Expression (ratio to Hprt1) X 10*-5
1. 5820	20.9993		38.1266		17.1273	CRL5820 D0 dCT=17.05	0.698519	CRL5820= 0.795482391430552
2. 5820	21.3571		37.9966		16.6394		0.979558
3. 5820	20.4309		38.6222		18.1912		0.334112
4. 5820	20.7308		37.2302		16.4994		1.07943
5. 5820	20.5934		37.9321		17.3387		0.603306
6. 5820	21.0093		37.5107		16.5013		1.07797
7. 5915	20.1801		38.0671		17.8869	CRL5915 D0 dCT=17.85	0.412572	CRL5915= 0.425212336191356
8. 5915	20.7538		38.45		17.6962		0.470888
9. 5915	21.1978		38.9083		17.7105		0.466225
10. 5915	20.3841		38.3648		17.9808		0.386586
11. 5915	20.0741		37.7683		17.6942		0.471551
12. 5915	20.2303		38.3817		18.1515		0.343452
13. 5946	21.4557		38.3251		16.8695	CRL5946 dCT=17.83	0.835194	CRL5946= 0.463873661599948
14. 5946	20.0744		37.5059		17.4315		0.565725
15. 5946	20.0807		38.02		17.9393		0.397854
16. 5946	20.3463		38.766		18.4196		0.285197
17. 5946	20.152		38.0994		17.9473		0.395649
18. 5946	19.9132		38.2425		18.3293		0.303624

## Sheet: Fig.1d
	5820-Average	5915-Average	5946-Average		Initial loading cell number
Control	0.51	0.645	1.26		0.1 X 10*6 (for all 3 cell lines)
X10*6	0.525	0.675	1.125
	0.495	0.72	1.125
	0.48	0.705	1.02
	0.51	0.645	1.14
	0.525	0.63	1.125
	5820-Average	5915-Average	5946-Average
R7.5	0.165	0.18	0.3		0.1 X 10*6 (for all 3 cell lines)
X10*6	0.159	0.14625	0.255
	0.1575	0.1725	0.2775
	0.165	0.1725	0.3
	0.21	0.1725	0.315
	0.16125	0.165	0.255
	5820-Average	5915-Average	5946-Average
Cisplatin 2	0.06225	0.081	0.165		0.1 X 10*6 (for all 3 cell lines)
X10*6	0.057	0.075	0.12675
	0.0825	0.08475	0.156
	0.05025	0.09975	0.1575
	0.072	0.0945	0.123
	0.069	0.07575	0.1725

## Sheet: Fig.2a
Sample/Gene	Hprt1-Ave.(CT)	Tnfsf18-Ave.(CT)	dCT(Tnfsf18/Hprt1)	ddCT ( Based on dCT(D0)= 5.4 )	Elevated Folds (Compared with No treated)			Expression level ratio to Hprt1
CRL5946 D4 (Cis.2)	19.649	21.3893	1.7403	3.6597	12.638			29930.7
CRL5946 D4 (Cis.2)	20.1489	22.1335	1.98457	3.41543	10.6696			25268.9
CRL5946 D4 (Cis.2)	19.8467	21.7724	1.92572	3.47428	11.1138			26320.9
CRL5946 D4 (Cis.2)	19.4932	21.2868	1.79357	3.60643	12.1799			28845.7
Sample/Gene	Hprt1-Ave.(CT)	CD357-Ave.(CT)	dCT(CD357/Hprt1)	ddCT ( Based on dCT(D0)=17.82 )	Elevated Folds (Compared with No treated)			Expression level ratio to Hprt1
CRL5946 D4 (Cis.2)	21.7512	36.1561	14.4049	3.41512	10.6673			4.60998
CRL5946 D4 (Cis.2)	21.4419	36.2817	14.8398	2.98016	7.89074			3.41007
CRL5946 D4 (Cis.2)	20.844	35.7653	14.9213	2.89867	7.45741			3.2228
CRL5946 D4 (Cis.2)	20.2772	35.029	14.7518	3.06817	8.38709			3.62457
Sample/Gene	Hprt1-Ave.(CT)	Tnfsf18-Ave.(CT)	dCT (Tnfsf18/Hprt1)	ddCT (compare to control)	Elevated fold
CRL5946 D4 (R7.5)	21.2886	25.0533	3.7647	1.6353	3.10652
CRL5946 D4 (R7.5)	21.2346	25.0451	3.81048	1.58952	3.0095
CRL5946 D4 (R7.5)	21.1066	24.7102	3.60362	1.79638	3.47347
CRL5946 D4 (R7.5)	21.1805	25.0829	3.90241	1.49759	2.8237
Sample/Gene	Hprt1-Ave.(CT)	CD357-Ave.(CT)	dCT (CD357/Hprt1)	ddCT (compare to control)	Elevated folds
CRL5946 D4 (R7.5)	21.2886	36.2563	14.9676	2.85237	7.22185
CRL5946 D4 (R7.5)	21.2346	36.3776	15.1429	2.67707	6.39554
CRL5946 D4 (R7.5)	21.1066	35.8854	14.7788	3.04121	8.2318
CRL5946 D4 (R7.5)	21.1805	37.2423	16.0619	1.75814	3.38263
Sample/Gene	Hprt1-Average	Tnfsf18-Ave	dCT(Tnfsf18/Hprt1)		Elevated folds (No-treated)
CRL5946-No treated	21.4557	26.9633	5.50768	Average dCT(Tnfsf18/Hprt1)=5.4	1.01994
CRL5946-No treated	21.3575	26.7431	5.38558		0.99733
CRL5946-No treated	21.4174	26.8884	5.47102		1.01315
CRL5946-No treated	21.7198	27.3889	5.66918		1.04985
CRL5946-No treated	21.6147	26.6708	5.05614		0.936322
CRL5946-No treated	21.3624	26.6665	5.30408		0.982237
Sample/Gene	Hprt1-Average	CD357-Ave	dCT(CD357/Hprt1)
CRL5946-No treated	21.4557	38.3251	16.8695	Average dCT(CD357/Hprt1)=17.82	0.946659
CRL5946-No treated	20.0744	37.5059	17.4315		0.978197
CRL5946-No treated	20.0807	38.02	17.9393		1.0067
CRL5946-No treated	20.3463	38.766	18.4196		1.03365
CRL5946-No treated	20.152	38.0994	17.9473		1.00715
CRL5946-No treated	19.9132	38.2425	18.3293		1.02858

## Sheet: Fig.4b
(In Vitro) 96 wells ultralow attached plate	Tnfsf18-L	Tnfsf18-L	Tnfsf18-L	Tnfsf18-L	Tnfsf18-L	Tnfsf18-H	Tnfsf18-H	Tnfsf18-H	Tnfsf18-H	Tnfsf18-H
Spheroid number (>50um)	11	9	8	12	11	18	23	16	19	12
	11	13	12	13	8	13	21	16	16	16
	12	11	9	9	7	18	16	15	19	13
	9	10	9	11	8	18	17	26	24	14
	13	15	10	11	10	11	23	15	20	16
	12	11	9	9	11	10	14	16	14	15
(In Vitro) 96 wells ultralow attached plate	CD357-L	CD357-L	CD357-L	CD357-L	CD357-L	CD357-H	CD357-H	CD357-H	CD357-H	CD357-H
Spheroid number (>50um)	18	16	17	16	21	37	33	43	40	48
	18	18	23	15	16	34	33	41	37	43
	17	13	22	12	10	23	35	34	39	38
	16	16	18	19	13	29	29	34	45	47
	20	14	19	19	14	21	38	45	42	53
	17	25	20	16	16	30	40	33	46	43
(In Vivo) NOD/SCID mouse intraperitoneal injection model	Tnfsf18-L	Tnfsf18-H	CD357-L	CD357-H
Spheroid number (>70um)	147	153	34	96
	167	287	42	230
	78	376	70	78
	152	337	40	72
	78	357	28	108

## Sheet: Fig.4d
Cell proliferation_NT	PBS	IgG 20 ug/ml	IgG 80 ug/ml	N-mAb 20ug/ml	N-mAb 80 ug/ml	Cell proliferation_Cis.2	Cis. 2 + PBS	Cis. 2 + IgG 20 ug/ml	Cis. 2 + N-mAb 20ug/ml	Cell proliferation_RT7.5	RT 7.5 + PBS	RT 7.5 + IgG 20 ug/ml	RT 7.5 + N-mAb 20ug/ml	Spheroid number-NT	PBS	IgG 100 ug/ml	N-mAb 100 ug/ml	Spheroid number-Cis.2	Cis. 2 + PBS	Cis. 2 + IgG 100 ug/ml	Cis. 2 + N-mAb 100 ug/ml	Spheroid number-RT 7.5	RT 7.5 + PBS	RT 7.5 + IgG 100 ug/ml	RT 7.5 + N-mAb 100 ug/ml
MTT test (normalized to PBS group)	1.03322	0.96381	0.929103	0.981656	0.761527	MTT test (normalized to PBS group)	1.01568	0.889612	0.907369	MTT test (normalized to PBS group)	1.09682	0.910405	0.843931	NOD/SCID ip. Model	149	150	80	NOD/SCID ip. Model	82	157	31	NOD/SCID ip. Model	164	85	61
	1.02231	1.02529	0.97174	0.926128	0.68121		0.926901	1.06718	1.04765		1.09971	1.07225	0.796243	(size >70um)	170	193	87	(size >70um)	95	105	51	(size >70um)	91	123	72
	0.979673	1.19385	0.941001	0.938027	0.665345		1.01746	0.916247	0.921574		0.927746	0.968208	0.806358		128	103	113		97	73	46		84	73	73
	0.9529	1.05801	0.948934	0.976698	0.670302		0.958863	1.08849	0.893163		0.92052	0.995665	0.878613		100	118	71		87	118	67		169	92	34
	0.923153	1.00744	0.865642	0.913237	0.764502		0.960639	0.896714	0.916247		0.981214	0.947977	0.797688		163	136	121		141	82	35		120	109	64
	0.982647	1.07982	0.893406	0.942985	0.621715		1.08849	0.962414	0.889612		1.02023	0.937861	0.764451		108	159	65		112	111	49		151	79	53
	1.06891	1.04016	0.888448	0.937035	0.62469		1.02811	0.79195	0.825688		0.943642	0.815029	0.734104		143	105	95		85	124	43		86	125	46
	1.03718	1.02628	0.955875	0.923153	0.62469		1.00858	0.969517	0.822136		1.08381	0.972543	0.74422		101	108	91		148	79	44		167	93	68
	1.008	0.95	1.017	0.935	0.873		1.07961	0.953536	0.843444		1.10838	0.809249	0.684971
	1.016	1.062	1.029	1.066	0.912		1.00503	0.987274	0.816809		1.00596	0.917578	0.847395
	1.039	1.018	0.927	0.919	0.909		0.942882	0.864752	0.784847		1.12293	0.956568	0.822701
	0.993	1.076	0.935	1.025	0.908		0.967741	0.83279	0.822136		1.09823	1.01116	0.959168
	1.004	1.069	1.115	1.024	0.916		0.922705	0.821256	0.851852		0.95137	1.02675	0.860392
	1.056	0.982	0.961	0.998	0.866		1.05475	0.913043	0.996779		0.90718	0.922777	0.831799
	0.895	0.987	0.987	0.897	0.858		1.00161	0.859903	0.801932		0.894184	0.886385	0.892884
	1.051	1.022	1.009	0.971	0.884		1.12399	0.991948	0.89211		0.853893	0.938373	0.757717
	0.974	0.952	0.997	0.962	0.681		0.930757	0.943639	0.858293		1.06964	1.07744	0.796707
	1.079	1.011	1.034	0.952	0.714		0.935588	0.943639	0.871176		1.17232	1.04105	0.787609
	0.94	0.958	1.013	0.942	0.798		0.927536	0.882448	0.695652		0.964367	0.986461	0.803206
	0.947	0.937	0.985	0.94	0.754		1.16908	0.898551	0.700483		1.08784	0.838297	0.779811
	1.007	0.949	1.057	0.935	0.764		0.890499	0.835749	0.608696		0.872089	0.849994	0.804505
	1.016	1.062	0.952	1.065	0.705		1.12077	1.0628	0.692432		0.869205	0.902318	0.80298
	1.038	1.017	0.835	0.919	0.651		1.13527	0.924316	0.755233		0.92053	1.01324	0.890729
	0.993	1.075		1.025			0.79066	0.901771	0.78744		0.874172	1.0745	0.968543
	1.004	1.069		1.023			1.07781	1.18322	0.875583		0.918874	1.07285	1.01821
	1.056	0.981		0.998			1.0692	1.2241	0.841162		0.940397	1.15563	0.971854
	0.895	0.986		0.896			0.987451	1.00896	0.858373		0.912252	1.15728	1.14404
	1.051	1.022		0.97			0.961636	0.978846	0.90355		1.02483	0.862583	0.842715
	0.974	0.952		0.962			0.96809	1.01542	0.832557		1.09106	1.00993	1
	1.079	1.011		0.952			0.93582	1.01327	0.875583		1.0745	1.03311	0.930464
	0.94	0.958		0.942			0.934043	0.753191	0.808511		1.04801	1.03808	0.983444
	0.947	0.937		0.94			0.982979	1.0383	0.804255		1.05132	1.07616	0.928808
							1.14681	0.965957	1.02553		0.902318	1.04305	1.00662
							0.978723	1.19149	0.842553		1.13245	0.890729	0.741722
							0.940426	0.993617	0.893617		1.06457	0.953642	0.69702
							1.01702	1.01702	0.904255		1.13079	1.03311	0.75
											1.06457	1.05132	0.804636
											1.03808	1.1755	0.821192
											0.942053	1.0894	0.884106

## Sheet: Fig.5C
Meso#24	D0 (mm3)	D7 (mm3)	D14 (mm3)	D21 (mm3)	D28 (mm3)
Control
1	29.1193	52.8594	107.625	146.778	179.219
2	44.9876	114.447	128.755	214.228	295.087
3	58.1721	77.7059	126.168	195.115	287.176
4	70.4848	136.687	234.894	370.604	592.354
5	60.1123	110.918	205.653	259.484	366.654
6	70.4411	133.505	256.913	340.047	565.813
Cis
1	70.4654	89.0143	85.604	110.431	179.205
2	67.6545	77.4384	116.261	143.638	110.201
3	76.2196	106.17	103.656	97.5956	88.2881
4	59.8095	101.616	109.305	144.117	179.499
5	48.4071	76.5952	77.7124	94.296	139.883
mAbx
1	69.2189	101.378	195.172	383.957	559.187
2	64.9672	75.2046	129.829	178.194	261.912
3	58.1239	82.9399	159.683	251.305	397.184
5	41.5662	56.3041	129.696	196.373	244.691
Meso#17	D0 (mm3)	D7 (mm3)	D14 (mm3)	D21 (mm3)	D28 (mm3)
Control
1	67.4	156.425	338.975	576.633	890.278
2	44.45	102.231	287.315	407.074	732.588
3	42.055	86.805	190.91	416.471	683.346
4	34.14	64.65	312.47	650.243	789.679
Cis
1	66.15	83.065	126.705	319.094	507.382
2	71.685	106.22	156.725	254.435	427.982
3	41.575	54.4845	109.925	140.602	205.298
4	37.505	27.47	99.14	121.507	218.963
mAbx
1	73.605	77.0065	178.125	381.361	640.671
2	55.14	70.135	142.105	275.874	473.249
3	57.8	82.3	199.525	368.018	491.869
4	54.17	85.64	178.615	392.84	592.944

## Sheet: Fig.6a & 6b & 6c
Type	Surv status	Survival from diagnosis (months)	Tnfsf18 (+) %	Tnfsf18-IHC intensity	CD357 (+) %	CD357-IHC intensity
biphasic	dead	20.9333	Poor quality slide	Poor quality slide	Poor quality slide	Poor quality slide
biphasic	dead	13.1667	96.1404	0.952884	82.6829	0.735831
biphasic	dead	8.7	52.3792	0.525132	61.5642	0.564537
biphasic	dead	15.5667	91.3483	0.714567	22.2979	0.410753
biphasic	dead	8.66667	0.576923	0.306851	1.48607	0.198309
biphasic	dead	22.5	26.4026	0.413338	7.83818	0.227274
biphasic	dead	32.1333	94.6502	0.806586	44.4795	0.493066
biphasic	dead	7.96667	91.7141	0.663831	16.6592	0.378596
biphasic	dead	7.23333	74.2102	0.610878	75.0067	0.69614
biphasic	dead	26.4667	55.476	0.519559	16.5262	0.293842
biphasic	dead	12.0333	91.9118	1.08268	58.6576	0.621786
biphasic	dead	14.9	69.4672	0.597895	25.9672	0.420548
biphasic	dead	6.3	86.798	0.786188	80.3199	0.822181
biphasic	dead	73.4333	72.8351	0.638278	4.62015	0.250927
biphasic	dead	27.0667	20.799	0.404482	48.9035	0.505666
biphasic	dead	16.5333	37.2721	0.474382	39.3048	0.442246
biphasic	dead	23	66.3228	0.580264	30.7441	0.422433
biphasic	alive	56.0667	45.8789	0.486807	43.34	0.470582
biphasic	dead	8.7	59.1973	0.553319	30.897	0.440348
biphasic	dead	16.1333	90.0186	0.940892	33.6671	0.412755
biphasic	dead	53.2	77.5679	0.708089	67.5086	0.667563
Biphasic	Dead	6.4	No slide	No slide	No slide	No slide
biphasic	dead	12.6667	21.7852	0.425904	58.748	0.567588
Biphasic	Dead	19.5667	Poor quality slide	Poor quality slide	Poor quality slide	Poor quality slide
biphasic	Dead	7.5	Poor quality slide	Poor quality slide	Poor quality slide	Poor quality slide
biphasic	dead	20.4333	No slide	No slide	No slide	No slide
biphasic	dead	13.9333	67.3691	0.564695	33.887	0.450198
biphasic	dead	29.7667	Poor quality slide	Poor quality slide	Poor quality slide	Poor quality slide
Biphasic	Dead	27.6667	92.0917	0.843328	14.5107	0.341314
desmoplastic	dead	4.13333	96.3334	0.972221	63.5102	0.609417
Sarcomatoid	Dead	19.6333	84.9007	0.731397	7.77305	0.266956
Sarcomatoid	Dead	3.4	No slide	No slide	No slide	No slide
epithelial	dead	53.2	97.6447	0.925682	6.16892	0.324046
epithelial	dead	78.6667	46.2747	0.519131	4.92871	0.163067
epithelial	dead	50.2	71.3443	0.679294	54.0035	0.504337
epithelial	dead	70	89.4735	0.735941	77.7363	0.725562
epithelial	dead	16.5667	No slide	No slide	No slide	No slide
epithelial	dead	18.6333	74.5643	0.732965	20.3037	0.331473
epithelial	dead	15.0667	68.1854	0.5894	13.7115	0.328772
epithelial	dead	107.7	84.2154	0.916709	20.9455	0.297731
epithelial	dead	51.9333	60.7618	0.675622	15.3807	0.257807
epithelial	alive	56.7333	62.3088	0.674223	No slide	No slide
epithelial	dead	38.4333	21.1395	0.367931	15.1233	0.282696
epithelial	dead	67.5667	42.4615	0.501171	44.6055	0.515299
epithelial	dead	36.2	1.7131	0.205945	5.97067	0.223847
epithelial	dead	18.1	26.4445	0.427415	23.3541	0.377181
epithelial	dead	18.1	82.7769	0.845348	41.1674	0.433401
epithelial	dead	19.4	69.7949	0.685763	10.7049	0.275229
epithelial	dead	64.9667	38.6302	0.457107	21.0719	0.305294
epithelial	dead	26.7	34.388	0.462531	34.8969	0.476542
epithelial	dead	74.4667	65.6211	0.615306	31.7425	0.375152
epithelial	dead	68.6	57.0988	0.524463	84.6779	0.874488
epithelial	dead	11.5	0.812338	0.265238	44.6182	0.559766
epithelial	alive	89.8	27.3749	0.444995	49.3287	0.484412
epithelial	dead	23.8	59.1157	0.553074	44.7378	0.478942
epithe;ial	dead	48.7667	43.15	0.485114	38.5666	0.457727
epithelial	dead	14.6	49.9719	0.50805	17.9182	0.32681
epithelial	dead	44.9667	58.8815	0.696618	26.6036	0.335515
epithelial	dead	35.2667	40.1943	0.48448	43.0974	0.477492
epithelial	dead	32.2	67.5326	0.598152	55.8519	0.557132
epithelial	dead	26.2667	58.7256	0.546066	15.3596	0.347445
epithelial	dead	21	27.2323	0.430225	20.2163	0.359018
epithelial	dead	16.1667	55.4862	0.550087	46.1141	0.510916
epithelial	dead	44.4667	7.57021	0.336329	37.9043	0.455474
epithelial	dead	55.7	81.6216	0.899179	58.5833	0.609158
epithelial	dead	32.9	37.2624	0.457995	6.06146	0.233633
epithelial	dead	13.0333	27.0677	0.41491	27.5371	0.384886
epithelial	alive	70.1667	35.0711	0.425905	No slide	No slide
epithelial	dead	6.96667	25.4147	0.400016	44.8076	0.518115
epithelial	dead	16.3	44.9368	0.45225	17.5277	0.354725
epithelial	alive	72.7667	28.244	0.375883	20.4257	0.308804
epithelial	alive	71.6	61.8491	0.55542	15.8971	0.337502
epithelial	dead	24.1667	74.5421	0.728022	61.6912	0.653828
epithelial	alive	67.2333	68.1626	0.656356	46.6503	0.554508
epithelial	dead	30.6	56.8238	0.518085	6.65286	0.259256
epithelial	dead	23.9	4.7148	0.292381	6.12825	0.25903
epithelial	dead	9.16667	7.32586	0.312398	13.3715	0.31681
epithelial	alive	59.7333	31.3836	0.4323	0.88576	0.183293
epithelial	alive	58.1333	55.6218	0.538296	31.7876	0.444317
epithelial	alive	36	67.9248	0.625909	51.8969	0.543082
epithelial	alive	61.1333	54.5455	0.522738	11.6051	0.296597
epithelial	dead	15.6333	14.2857	0.421131	34.3145	0.436987
epithelial	dead	28.6333	32.4127	0.459253	27.4443	0.39274
epithelial	alive	55.5667	83.9216	0.86998	31.2861	0.429516
epithelial	dead	0.466667	No slide	No slide	No slide	No slide
epithelial	dead	4.7	No slide	No slide	No slide	No slide
epithelial	dead	27.4333	35.4839	0.465248	39.1156	0.446635
epithelial	dead	9.3	66.969	0.583551	17.3138	0.331018
epithelial	dead	16.0667	No slide	No slide	No slide	No slide
epithelial	dead	43.2	No slide	No slide	No slide	No slide
epithelial	dead	9.53333	No slide	No slide	No slide	No slide
epithelial	Dead	18.4667	58.971	0.538871	17.5757	0.308284
epithelial	dead	13.1333	37.8494	0.475887	41.4852	0.490858
epithelial	dead	14.4	86.1477	0.765169	48.0147	0.513928
epithelial	dead	11.9667	53.7375	0.531217	46.8349	0.566637
epithelial	alive	90.4	78.4314	0.666237	20.3301	0.319133
epithelial	dead	18.6667	35.2346	0.466742	2.05087	0.144162
epithelial	dead	18.0667	68.9123	0.606836	15.9275	0.275583
Epithelioid	Dead	9.16667	No slide	No slide	No slide	No slide
Epithelioid	Dead	11.0667	30.5045	0.395841	27.9649	0.357352
Epithelioid	Dead	15.6	15.4984	0.368375	34.5236	0.455684
Epithelioid	Dead	16.2333	69.7198	0.597138	38.0352	0.487818
Epithelioid	Dead	27	12.1528	0.337948	7.21074	0.260239
Epithelioid	Dead	32.9333	81.2638	0.747526	36.9745	0.432813
Epithelioid	Dead	23.4333	31.5676	0.447294	16.5662	0.349154
Epithelioid	Dead	22.8667	21.0636	0.373525	12.7651	0.266456
Epithelioid	dead	23.7	13.1611	0.378546	44.1586	0.495496
Epithelioid	dead	39.3667	No slide	No slide	No slide	No slide
Epithelioid	dead	39.5667	No slide	No slide	No slide	No slide
Epithelioid	Alive	180.967	49.3456	0.534329	46.5184	0.499302
Epithelioid	Alive	139.367	42.1553	0.468626	29.1291	0.345987
Epithelioid	Dead	37.5333	71.0484	0.631954	10.9323	0.276767
Epithelioid	Dead	18.5667	No slide	No slide	No slide	No slide
Epithelioid	Dead	22.3667	34.003	0.436868	13.0397	0.27403
Epithelioid	dead	66.7333	12.3552	0.338915	20.1023	0.289965
Epithelioid	dead	65.9667	49.7959	0.542833	3.54337	0.188023
Epithelioid	dead	54.6667	No slide	No slide	No slide	No slide

## Sheet: Fig.6d & Fig.6e
SMART-Epi.
Tnfsf18 (+) %	Tnfsf18-IHC intensity	CD357 (+) %	CD357-IHC intensity	Type	Surv status	Survival from start of treatment (months)
28.244	0.375883	20.4257	0.308804	epithelial	alive	68.6333
97.6447	0.925682	6.16892	0.324046	epithelial	dead	50.7333
46.2747	0.519131	4.92871	0.163067	epithelial	dead	76.3667
71.3443	0.679294	54.0035	0.504337	epithelial	dead	44.9333
89.4735	0.735941	77.7363	0.725562	epithelial	dead	66.9667
74.5643	0.732965	20.3037	0.331473	epithelial	dead	10.6
68.1854	0.5894	13.7115	0.328772	epithelial	dead	11.8667
84.2154	0.916709	20.9455	0.297731	epithelial	dead	104.1
60.7618	0.675622	15.3807	0.257807	epithelial	dead	49.6333
62.3088	0.674223	X	X	epithelial	alive	53.7
21.1395	0.367931	15.1233	0.282696	epithelial	dead	36.1333
42.4615	0.501171	44.6055	0.515299	epithelial	dead	65.9333
1.7131	0.205945	5.97067	0.223847	epithelial	dead	32.2667
82.7769	0.845348	41.1674	0.433401	epithelial	dead	14.8
69.7949	0.685763	10.7049	0.275229	epithelial	dead	16.1667
38.6302	0.457107	21.0719	0.305294	epithelial	dead	61.9
34.388	0.462531	34.8969	0.476542	epithelial	dead	23.9333
65.6211	0.615306	31.7425	0.375152	epithelial	dead	70.3667
57.0988	0.524463	84.6779	0.874488	epithelial	dead	66.5333
0.812338	0.265238	44.6182	0.559766	epithelial	dead	9.7
27.3749	0.444995	49.3287	0.484412	epithelial	alive	87.5667
59.1157	0.553074	44.7378	0.478942	epithelial	dead	19.3
43.15	0.485114	38.5666	0.457727	epithe;ial	dead	44.5
49.9719	0.50805	17.9182	0.32681	epithelial	dead	13
58.8815	0.696618	26.6036	0.335515	epithelial	dead	43.2
40.1943	0.48448	43.0974	0.477492	epithelial	dead	34.4333
67.5326	0.598152	55.8519	0.557132	epithelial	dead	30.4333
58.7256	0.546066	15.3596	0.347445	epithelial	dead	23.1
27.2323	0.430225	20.2163	0.359018	epithelial	dead	18.4
55.4862	0.550087	46.1141	0.510916	epithelial	dead	13.6667
7.57021	0.336329	37.9043	0.455474	epithelial	dead	42.9667
81.6216	0.899179	58.5833	0.609158	epithelial	dead	55.1333
37.2624	0.457995	6.06146	0.233633	epithelial	dead	32.2333
27.0677	0.41491	27.5371	0.384886	epithelial	dead	9.33333
35.0711	0.425905	X	X	epithelial	alive	62.7333
44.9368	0.45225	17.5277	0.354725	epithelial	dead	14.4333
61.8491	0.55542	15.8971	0.337502	epithelial	alive	67.9333
74.5421	0.728022	61.6912	0.653828	epithelial	dead	19.8
68.1626	0.656356	46.6503	0.554508	epithelial	alive	64.2333
56.8238	0.518085	6.65286	0.259256	epithelial	dead	25.3333
4.7148	0.292381	6.12825	0.25903	epithelial	dead	22.5667
7.32586	0.312398	13.3715	0.31681	epithelial	dead	7.6
31.3836	0.4323	0.88576	0.183293	epithelial	alive	58.1667
55.6218	0.538296	31.7876	0.444317	epithelial	alive	56.9667
67.9248	0.625909	51.8969	0.543082	epithelial	alive	15.0667
54.5455	0.522738	11.6051	0.296597	epithelial	alive	55.8333
14.2857	0.421131	34.3145	0.436987	epithelial	dead	5.53333
32.4127	0.459253	27.4443	0.39274	epithelial	dead	24.4333
SMART-Non-Epi.
Tnfsf18 (+) %	Tnfsf18-IHC intensity	CD357 (+) %	CD357-IHC intensity	Type	Surv status	Survival from start of treatment (months)
45.8789	0.486807	43.34	0.470582	biphasic	alive	54.2
51.2307	0.525196	9.98429	0.29031	biphasic	dead	51.6333
96.1404	0.952884	82.6829	0.735831	biphasic	dead	9.3
52.3792	0.525132	61.5642	0.564537	biphasic	dead	7.4
91.3483	0.714567	22.2979	0.410753	biphasic	dead	13.1667
26.4026	0.413338	7.83818	0.227274	biphasic	dead	19.9667
94.6502	0.806586	44.4795	0.493066	biphasic	dead	28.3333
91.7141	0.663831	16.6592	0.378596	biphasic	dead	3.3
74.2102	0.610878	75.0067	0.69614	biphasic	dead	4.76667
55.476	0.519559	16.5262	0.293842	biphasic	dead	23.5667
91.9118	1.08268	58.6576	0.621786	biphasic	dead	9.5
69.4672	0.597895	25.9672	0.420548	biphasic	dead	12.1
86.798	0.786188	80.3199	0.822181	biphasic	dead	3.6
72.8351	0.638278	4.62015	0.250927	biphasic	dead	71.9
20.799	0.404482	48.9035	0.505666	biphasic	dead	27.3333
37.2721	0.474382	39.3048	0.442246	biphasic	dead	14.4333
66.3228	0.580264	30.7441	0.422433	biphasic	dead	20.2333
59.1973	0.553319	30.897	0.440348	biphasic	dead	5.13333
